# Supplementary material for: Comparative Analysis of Three Trypanosomatid Catalases of Different Origin
Source: Antioxidants (Basel). 2021 Dec 26;11(1):46. doi: 10.3390/antiox11010046 (PMC8773446; doi:10.3390/antiox11010046)
Supplement: Supplementary file 1 [file antioxidants-11-00046-s001.zip › Table S1.xlsx]

## Sheet: Table S1
Source of genomic data used for catalase copy number analysis
Species	Isolate	Source	Catalase ID on the heatmap of pairwise identity	Catalase protein ID	Protein length
Leptomonas pyrrhocoris	H10	TriTrypDB v. 54	L. pyrrhocoris	LpyrH10_15_0020	493
Leptomonas seymouri	ATCC30220	TriTrypDB v. 54	L. seymouri	Lsey_0026_0490-1	495
Crithidia fasciculata	Cf-C1	TriTrypDB v. 54	C. fasciculata P1	CFAC1_250006200.1	493
			C. fasciculata P2	CFAC1_280006600.1	493
			C. fasciculata P3	CFAC1_160031400.1	493
			C. fasciculata P4	CFAC1_290005500.1	493
Crithidia expoeki	BJ08.175	Genome NCBI	C. expoeki P1	C_expoeki_000029100.1	481
			C. expoeki P2	C_expoeki_160005000.1	494
			C. expoeki P3	C_expoeki_000005110.1	494
Crithidia bombi	8.076	Genome NCBI	C. bombi	Cbombi_OESO01000043.1	494
Blastocrithidia sp.	P57	MS in preparation	Blastocrithidia sp.	Bp57_00611	502
Novymonas esmeraldas	E262	Genome NCBI	N. esmeraldas	NESM_000361300.1	496
Vickermania ingenoplastis	CO021	Genome NCBI	V. ingenoplastis	Hmusing_000691800.1	490
