# Supplementary material for: Comparative Analysis of Three Trypanosomatid Catalases of Different Origin
Source: Antioxidants (Basel). 2021 Dec 26;11(1):46. doi: 10.3390/antiox11010046 (PMC8773446; doi:10.3390/antiox11010046)
Supplement: Supplementary file 1 [file antioxidants-11-00046-s001.zip › Table S2.xlsx]

## Sheet: Table S2
Sequences of primers used in this work
Organism	Forward primer, 5'-3'	Reverse primer, 5'-3'
Leptomonas pyrrhocoris	ATATCATATGATGCCGAGCAATGAGAGCCC	TCGAGTGCGGCCGCGATCTCCGCTTCGCTGACGT
Vickermania ingenoplastis	GATATACATATGATGAGCAGCTGCCTCTACCA	TCGAGTGCGGCCGCGCAGTAGCCCTTGTGCCCGC
