# Supplementary material for: Comparative Analysis of Three Trypanosomatid Catalases of Different Origin
Source: Antioxidants (Basel). 2021 Dec 26;11(1):46. doi: 10.3390/antiox11010046 (PMC8773446; doi:10.3390/antiox11010046)
Supplement: Supplementary file 1 [file antioxidants-11-00046-s001.zip › Table S3.xlsx]

## Sheet: Sheet1
Pairwise sequence identity values for 13 trypanosomatid catalases.
	V. ingenoplastis	Blastocrithidia sp.	N. esmeraldas	L. seymouri	C. bombi	L. pyrrhocoris	C. expoeki P1	C. expoeki P2	C. expoeki P3	C. fasciculata P1	C. fasciculata P2	C. fasciculata P3	C. fasciculata P4
V. ingenoplastis	100	55.14	57.02	54.32	55.99	56.61	55.42	54.96	54.96	54.13	54.75	54.34	54.55
Blastocrithidia sp.	55.14	100	65.09	63.6	62.63	64.68	63.33	62.63	62.83	63.04	64.07	63.66	63.86
N. esmeraldas	57.02	65.09	100	78.5	79.92	81.95	82.5	80.32	80.53	79.72	81.14	80.73	80.93
L. seymouri	54.32	63.6	78.5	100	84.58	87.02	85.21	84.99	85.19	86.82	87.63	86.61	87.02
C. bombi	55.99	62.63	79.92	84.58	100	89.05	88.54	87.63	87.83	84.99	86.82	86.61	86.61
L. pyrrhocoris	56.61	64.68	81.95	87.02	89.05	100	90	89.66	89.86	89.45	90.47	89.86	90.06
C. expoeki P1	55.42	63.33	82.5	85.21	88.54	90	100	99.58	99.79	89.38	89.58	90	89.79
C. expoeki P2	54.96	62.63	80.32	84.99	87.63	89.66	99.58	100	99.8	89.25	89.45	89.86	89.66
C. expoeki P3	54.96	62.83	80.53	85.19	87.83	89.86	99.79	99.8	100	89.45	89.66	90.06	89.86
C. fasciculata P1	54.13	63.04	79.72	86.82	84.99	89.45	89.38	89.25	89.45	100	97.16	96.75	96.55
C. fasciculata P2	54.75	64.07	81.14	87.63	86.82	90.47	89.58	89.45	89.66	97.16	100	98.78	99.39
C. fasciculata P3	54.34	63.66	80.73	86.61	86.61	89.86	90	89.86	90.06	96.75	98.78	100	99.39
C. fasciculata P4	54.55	63.86	80.93	87.02	86.61	90.06	89.79	89.66	89.86	96.55	99.39	99.39	100
