# Supplementary material for: Comparative Analysis of Three Trypanosomatid Catalases of Different Origin
Source: Antioxidants (Basel). 2021 Dec 26;11(1):46. doi: 10.3390/antiox11010046 (PMC8773446; doi:10.3390/antiox11010046)
Supplement: Supplementary file 1 [file antioxidants-11-00046-s001.zip › Table S4.xlsx]

## Sheet: Sheet1
	V. ingenoplastis	L. pyrrhocoris	Blastocrithidia sp.
V. ingenoplastis	0	1.414	1.157
L. pyrrhocoris		0	1.36
Blastocrithidia sp.			0
	Top PDB hit	RMSD
V. ingenoplastis	6PT7 (Acinetobacter sp.)	1.329
L. pyrrhocoris	2ISA (Vibrio salmonicida)	0.866
Blastocrithidia sp.	4E37 (Pseudomonas aeruginosa)	1.723
